# Supplementary material for: Mycobacterium bovis Wild-Type BCG or Recombinant BCG Secreting Murine IL-18 (rBCG/IL-18) Strains in Driving Immune Responses in Immunocompetent or Immunosuppressed Mice
Source: Vaccines (Basel). 2022 Apr 14;10(4):615. doi: 10.3390/vaccines10040615 (PMC9030902; doi:10.3390/vaccines10040615)
Supplement: Supplementary file 1 [file vaccines-10-00615-s001.zip]

Archive with 1 entries (1 files):
- vaccines-1636060-supplementary.pdf
